# Supplementary material for: Bioinspired lipoproteins-mediated photothermia remodels tumor stroma to improve cancer cell accessibility of second nanoparticles
Source: Nat Commun. 2019 Jul 25;10:3322. doi: 10.1038/s41467-019-11235-4 (PMC6658501; doi:10.1038/s41467-019-11235-4)
Supplement: Supplementary file 3 — Source Data [file 41467_2019_11235_MOESM3_ESM.xlsx]

## Sheet: Figure 2C 
D-bLP
DiR remained encapsulated in D-bLP in PBS
Time				Mean	SD
0	94.1146	97.1399	95.6661	95.6402	1.51283
2	94.3248	99.74	87.6404	93.9017	6.06085
12	85.7593	95.6318	94.9171	92.1027	5.50517
24	88.8071	90.4316	87.1589	88.7992	1.63637
DiR remained encapsulated in D-bLP in whole fetal bovine serum
Time				Mean	SD
0	94.1146	97.1399	95.6661	95.6402	1.51283
2	94.7394	98.9	91.8221	95.1538	3.55713
12	96.0784	96.5567	90.0526	94.2292	3.62496
24	92.4438	97.7044	91.7264	93.9582	3.26408
Summary	PBS		Serum
	Mean	SD	Mean	SD
0	95.6402	1.51283	95.6402	1.51283
2	93.9017	6.06085	95.1538	3.55713
12	92.1027	5.50517	94.2292	3.62496
24	88.7992	1.63637	93.9582	3.26408

## Sheet: Sheet2D
D-bLP
DiR remained encapsulated in D-bLP in PBS
Time				Mean	SD
0	97.9043	96.2527	92.6819	95.613	2.66932
2	87.324	89.282	88.9208	88.5089	1.04193
12	87.5692	86.4434	91.8013	88.6046	2.82502
24	89.1982	87.5434	90.2626	89.0014	1.37026
DiR remained encapsulated in D-bLP in whole fetal bovine serum
Time				Mean	SD
0	97.9043	96.2527	92.6819	95.613	2.66932
2	91.14	93.469	89.8949	91.5013	1.81421
12	79.4631	91.3594	87.3402	86.0542	6.05152
24	87.0789	86.6176	89.1691	87.6219	1.35966
Summary	PBS		Serum
	Mean	SD	Mean	SD
0	95.613	2.66932	95.613	2.66932
2	88.5089	1.04193	91.5013	1.81421
12	88.6046	2.82502	86.0542	6.05152
24	89.0014	1.37026	87.6219	1.35966

## Sheet: Figure 2E
Time (Sec)				Water	SD			Summary
0	31.312	30.993	31.45	31.2517	0.234398			Time (Sec)	Water	SD	Free DiR	SD	D-bLP	SD
20	31.768	31.851	32.253	31.9573	0.259396			0	31.2517	0.234398	30.8133	0.573884	31.46	1.71071
40	31.99	32.017	32.447	32.1513	0.25641			20	31.9573	0.259396	33.3047	1.36794	33.9753	3.37076
60	32.239	32.281	32.551	32.357	0.169316			40	32.1513	0.25641	35.7083	1.3505	37.7323	2.8955
80	32.267	32.433	32.745	32.4817	0.242688			60	32.357	0.169316	37.575	1.24375	40.7553	2.6516
100	32.502	32.607	32.773	32.6273	0.136639			80	32.4817	0.242688	39.0927	1.09013	43.0653	2.30159
120	32.579	32.662	33.008	32.7497	0.22754			100	32.6273	0.136639	39.684	0.609534	45.156	2.08316
140	32.718	32.718	32.939	32.7917	0.127594			120	32.7497	0.22754	41.0753	1.13252	46.6673	1.94726
160	32.69	32.884	33.091	32.8883	0.200535			140	32.7917	0.127594	41.644	1.06709	47.87	1.71689
180	32.828	33.063	33.16	33.017	0.170713			160	32.8883	0.200535	42.0917	1.17824	49.015	1.98147
200	32.856	33.146	33.326	33.1093	0.237136			180	33.017	0.170713	42.5883	1.12193	49.8653	1.73205
220	33.008	33.091	33.299	33.1327	0.149908			200	33.1093	0.237136	43.0223	1.35834	50.5353	1.79179
240	33.146	33.146	33.409	33.2337	0.151843			220	33.1327	0.149908	43.2113	1.27773	51.0763	1.5133
260	33.091	33.299	33.354	33.248	0.138719			240	33.2337	0.151843	43.7073	1.30743	51.6357	1.46
280	33.229	33.299	33.437	33.3217	0.105836			260	33.248	0.138719	43.777	1.30295	52.2027	1.25395
300	33.257	33.409	33.52	33.3953	0.132032			280	33.3217	0.105836	43.942	1.44841	52.5343	1.23513
								300	33.3953	0.132032	43.8543	1.11847	52.3487	2.0098
Time (Sec)				Free DiR	SD
0	31.208	30.155	31.077	30.8133	0.573884
20	34.235	31.734	33.945	33.3047	1.36794
40	36.737	34.179	36.209	35.7083	1.3505
60	38.642	36.209	37.874	37.575	1.24375
80	40.11	37.942	39.226	39.0927	1.09013
100	40.352	39.158	39.542	39.684	0.609534
120	42.306	40.077	40.843	41.0753	1.13252
140	42.808	40.712	41.412	41.644	1.06709
160	43.365	41.04	41.87	42.0917	1.17824
180	43.794	41.575	42.396	42.5883	1.12193
200	44.516	41.861	42.69	43.0223	1.35834
220	44.647	42.199	42.788	43.2113	1.27773
240	45.182	42.69	43.25	43.7073	1.30743
260	45.248	42.768	43.315	43.777	1.30295
280	45.587	42.858	43.381	43.942	1.44841
300	45.117	42.988	43.458	43.8543	1.11847
Time (Sec)				D-bLP	SD
0	30.39	30.557	33.433	31.46	1.71071
20	31.852	32.212	37.862	33.9753	3.37076
40	35.925	36.2	41.072	37.7323	2.8955
60	39.106	39.346	43.814	40.7553	2.6516
80	41.412	42.09	45.694	43.0653	2.30159
100	43.577	44.374	47.517	45.156	2.08316
120	45.301	45.804	48.897	46.6673	1.94726
140	46.666	47.108	49.836	47.87	1.71689
160	47.871	47.871	51.303	49.015	1.98147
180	48.967	48.767	51.862	49.8653	1.73205
200	49.768	49.255	52.583	50.5353	1.79179
220	50.525	49.916	52.788	51.0763	1.5133
240	51.064	50.548	53.295	51.6357	1.46
260	51.657	51.314	53.637	52.2027	1.25395
280	51.922	51.725	53.956	52.5343	1.23513
300	52.206	50.414	54.426	52.3487	2.0098

## Sheet: Figure 3C
Ex vivo distribution measrued by mean fluorescence intensity (109)
DIR								Distribution in tumor				T-test
heart	0.2239	0.1761	0.25	0.216667	0.0374772			DiR	1.608	0.8774	0.7176
liver	6.462	6.625	3.16	5.41567	1.95516			D-Lipo	2.267	1.599	1.935	0.00277565
spleen	0.9678	2.467	1.533	1.65593	0.757123			D-bLP	3.262	3.836	3.22	0.247089
lung	4.029	4.261	2.249	3.513	1.10079			DM-bLP	4.736	2.56	4.707	0.025125
kidney	0.7103	0.40295	0.5077	0.540317	0.156249
tumor	1.608	0.8774	0.7176	1.06767	0.474715			ANOVA
								SUMMARY
D-Lipo								Groups	Count	Sum	Average	Variance
heart	0.3798	0.4314	0.4083	0.4065	0.0258471			DiR	3	3.203	1.06767	0.225354
liver	3.088	4.344	2.32	3.25067	1.02176			D-Lipo	3	5.801	1.93367	0.111557
spleen	2.738	0.9865	1.022	1.58217	1.00114			D-bLP	3	10.318	3.43933	0.118449
lung	1.871	2.486	1.75	2.03567	0.394665			DM-bLP	3	12.003	4.001	1.55757
kidney	1.175	1.3315	1.183	1.22983	0.0881367
tumor	2.267	1.599	1.935	1.93367	0.334002
								ANOVA
D-bLP								Source of Variation	SS	df	MS	F	P-value	F crit
heart	0.5212	0.4931	0.4627	0.492333	0.0292575			Between Groups	16.3767	3	5.45889	10.8476	0.00342306	4.06618
liver	2.519	0.6733	1.952	1.71477	0.945443			Within Groups	4.02586	8	0.503233
spleen	1.568	1.955	1.556	1.693	0.226978
lung	4.813	4.794	4.199	4.602	0.349138			Total	20.4025	11
kidney	1.61	1.685	1.34	1.545	0.181452
tumor	3.262	3.836	3.22	3.43933	0.344165
DM-bLP
heart	0.4712	0.5698	0.599	0.546667	0.066967
liver	2.673	3.867	4.611	3.717	0.977669
spleen	2.084	1.292	2.469	1.94833	0.600114
lung	4.269	1.634	5.294	3.73233	1.8881
kidney	1.305	1.205	1.578	1.36267	0.193071
tumor	4.736	2.56	4.707	4.001	1.24803
Summary
	Free DiR		D-lipo		D-bLP		DM-bLP
heart	0.216667	0.0374772	0.4065	0.0258471	0.492333	0.0292575	0.546667	0.066967
liver	5.41567	1.95516	3.25067	1.02176	1.71477	0.945443	3.717	0.977669
spleen	1.65593	0.757123	1.58217	1.00114	1.693	0.226978	1.94833	0.600114
lung	3.513	1.10079	2.03567	0.394665	4.602	0.349138	3.73233	1.8881
kidney	0.540317	0.156249	1.22983	0.0881367	1.545	0.181452	1.36267	0.193071
tumor	1.06767	0.474715	1.93367	0.334002	3.43933	0.344165	4.001	1.24803

## Sheet: Figure 4E
4h	Control			Mean	SD		α-SMA							ANOVA analysis
α-SMA	27.225	20.087	26.223	24.5117	3.86449		Control	27.225	20.087	26.223	0.000475288		α-SMA	SUMMARY						ANOVA
CD31	13.105	11.973	11.128	12.0687	0.991966		Control+laser	44.126	21.44	32.894	0.00840763			Groups	Count	Sum	Average	Variance		Source of Variation	SS	df	MS	F	P-value	F crit
F4/80	12.501	10.592	12.3	11.7977	1.04896		D-bLP	20.287	30.305	36.105	0.00386425			Control	3	73.535	24.5117	14.9343		Between Groups	1821.12	3	607.039	11.6871	0.00270462	4.06618
Collagen I	76.242	109.229	124.926	103.466	24.8484		D-bLP+laser	1.131	1.464	0.751				Control+laser	3	98.46	32.82	128.668		Within Groups	415.528	8	51.941
Fibronectin	39.326	41.284	36.201	38.937	2.56373									D-bLP	3	86.697	28.899	64.0349
4T1-GFP	35.53	20.345	33.532	29.8023	8.25099		CD31							D-bLP+laser	3	3.346	1.11533	0.127276		Total	2236.65	11
							Control	13.105	11.973	11.128	0.000104491
							Control+laser	12.118	7.045	7.545	0.0149071		CD31	SUMMARY						ANOVA
	Control+laser						D-bLP	8.975	6.342	5.492	0.0120069			Groups	Count	Sum	Average	Variance		Source of Variation	SS	df	MS	F	P-value	F crit
α-SMA	44.126	21.44	32.894	32.82	11.3432		D-bLP+laser	1.896	2.769	1.888				Control	3	36.206	12.0687	0.983996		Between Groups	154.236	3	51.4121	16.6457	0.000843677	4.06618
CD31	12.118	7.045	7.545	8.90267	2.79576									Control+laser	3	26.708	8.90267	7.81628		Within Groups	24.7088	8	3.0886
F4/80	8.954	21.699	15.961	15.538	6.38302		F4/80							D-bLP	3	20.809	6.93633	3.29775
Collagen I	81.805	74.972	96.421	84.3993	10.9573		Control	12.501	10.592	12.3	0.000219268			D-bLP+laser	3	6.553	2.18433	0.256392		Total	178.945	11
Fibronectin	36.754	41.999	44.011	40.9213	3.7466		Control+laser	8.954	21.699	15.961	0.0229281
4T1-GFP	42.211	15.723	37.288	31.7407	14.0884		D-bLP	24.632	21.229	11.691	0.0121108		F4/80	SUMMARY						ANOVA
							D-bLP+laser	1.756	3.101	1.756				Groups	Count	Sum	Average	Variance		Source of Variation	SS	df	MS	F	P-value	F crit
														Control	3	35.393	11.7977	1.10032		Between Groups	479.977	3	159.992	7.3181	0.0110986	4.06618
	D-bLP						Collagen I							Control+laser	3	46.614	15.538	40.743		Within Groups	174.9	8	21.8625
α-SMA	20.287	30.305	36.105	28.899	8.00218		Control	76.242	109.229	124.926	0.00254278			D-bLP	3	57.552	19.184	45.0039
CD31	8.975	6.342	5.492	6.93633	1.81597		Control+laser	81.805	74.972	96.421	0.000273405			D-bLP+laser	3	6.613	2.20433	0.603008		Total	654.877	11
F4/80	24.632	21.229	11.691	19.184	6.70849		D-bLP	94.722	68.646	66.088	0.00163681
Collagen I	94.722	68.646	66.088	76.4853	15.8451		D-bLP+laser	3.902	8.524	7.112			Collagen I	SUMMARY						ANOVA
Fibronectin	41.756	37.382	39.258	39.4653	2.19436									Groups	Count	Sum	Average	Variance		Source of Variation	SS	df	MS	F	P-value	F crit
4T1-GFP	27.786	52.671	30.547	37.0013	13.6404		Fibronectin							Control	3	310.397	103.466	617.445		Between Groups	16137.4	3	5379.12	21.6423	0.000340363	4.06618
							Control	39.326	41.284	36.201	6.67891e-05			Control+laser	3	253.198	84.3993	120.063		Within Groups	1988.37	8	248.546
							Control+laser	36.754	41.999	44.011	0.000148331			D-bLP	3	229.456	76.4853	251.068
	D-bLP+laser						D-bLP	41.756	37.382	39.258	4.4251e-05			D-bLP+laser	3	19.538	6.51267	5.61012		Total	18125.7	11
α-SMA	1.131	1.464	0.751	1.11533	0.356758		D-bLP+laser	8.447	5.524	4.426
CD31	1.896	2.769	1.888	2.18433	0.506352								Fibronectin	SUMMARY						ANOVA
F4/80	1.756	3.101	1.756	2.20433	0.776536		4T1-GFP							Groups	Count	Sum	Average	Variance		Source of Variation	SS	df	MS	F	P-value	F crit
Collagen I	3.902	8.524	7.112	6.51267	2.36857		Control	35.53	20.345	33.532	0.0983982			Control	3	116.811	38.937	6.57271		Between Groups	2552.88	3	850.962	114.436	6.55722e-07	4.06618
Fibronectin	8.447	5.524	4.426	6.13233	2.07838		Control+laser	42.211	15.723	37.288	0.189236			Control+laser	3	122.764	40.9213	14.037		Within Groups	59.4892	8	7.43616
4T1-GFP	14.923	23.025	17.038	18.3287	4.20238		D-bLP	27.786	52.671	30.547	0.086112			D-bLP	3	118.396	39.4653	4.81521
							D-bLP+laser	14.923	23.025	17.038				D-bLP+laser	3	18.397	6.13233	4.31966		Total	2612.37	11
													4T1-GFP	SUMMARY						ANOVA
														Groups	Count	Sum	Average	Variance		Source of Variation	SS	df	MS	F	P-value	F crit
														Control	3	89.407	29.8023	68.0789		Between Groups	557.589	3	185.863	1.58087	0.268403	4.06618
4h	Control		Control+laser		D-bLP		D-bLP+laser							Control+laser	3	95.222	31.7407	198.483		Within Groups	940.563	8	117.57
α-SMA	24.5117	3.86449	32.82	11.3432	28.899	8.00218	1.11533	0.356758						D-bLP	3	111.004	37.0013	186.06
CD31	12.0687	0.991966	8.90267	2.79576	6.93633	1.81597	2.18433	0.506352						D-bLP+laser	3	54.986	18.3287	17.66		Total	1498.15	11
F4/80	11.7977	1.04896	15.538	6.38302	19.184	6.70849	2.20433	0.776536
Collagen I	103.466	24.8484	84.3993	10.9573	76.4853	15.8451	6.51267	2.36857
Fibronectin	38.937	2.56373	40.9213	3.7466	39.4653	2.19436	6.13233	2.07838
4T1-GFP	29.8023	8.25099	31.7407	14.0884	37.0013	13.6404	18.3287	4.20238
						α-SMA	0.0455021	0.954498
						CD31	0.180992	0.819008
						F4/80	0.186845	0.813155
						Collagen I	0.0629452	0.937055
						Fibronectin	0.157494	0.842506
						4T1-GFP	0.615008	0.384992

## Sheet: Figure 4F
	Control			Mean	SD		α-SMA									ANOVA	SUMMARY						ANOVA
α-SMA	27.225	20.087	26.223	24.5117	3.86449			Control	27.225	20.087	26.223	24.5117	3.86449			α-SMA	Groups	Count	Sum	Average	Variance		Source of Variation	SS	df	MS	F	P-value	F crit
CD31	13.105	11.973	11.128	12.0687	0.991966			2 h	3.033	2.186	3.495	2.90467	0.663869	0.118501			Control	3	73.535	24.5117	14.9343		Between Groups	1038.33	5	207.666	29.5862	2.36827e-06	3.10588
F4/80	12.501	10.592	12.3	11.7977	1.04896			4 h	1.131	1.464	0.751	1.11533	0.356758	0.0455021	0.000475288		2 h	3	8.714	2.90467	0.440722		Within Groups	84.2281	12	7.01901
Collagen I	76.242	109.229	124.926	103.466	24.8484			6 h	8.774	12.603	13.369	11.582	2.46178	0.47251	0.00188402	Recovered	4 h	3	3.346	1.11533	0.127276
Fibronectin	39.326	41.284	36.201	38.937	2.56373			8 h	7.482	7.642	12.473	9.199	2.8365	0.375291	0.333487		6 h	3	34.746	11.582	6.06034		Total	1122.56	17
4T1-GFP	35.53	20.345	33.532	29.8023	8.25099			12 h	15.126	8.091	12.24	11.819	3.53635	0.482179			8 h	3	27.597	9.199	8.04571
																	12 h	3	35.457	11.819	12.5057
							CD31									CD31	SUMMARY
2h	D-bLP+laser							Control	13.105	11.973	11.128	12.0687	0.991966				Groups	Count	Sum	Average	Variance		ANOVA
α-SMA	3.033	2.186	3.495	2.90467	0.663869			2 h	1.411	1.896	1.845	1.71733	0.266515	0.142297	6.32422e-05		Control	3	36.206	12.0687	0.983996		Source of Variation	SS	df	MS	F	P-value	F crit
CD31	1.411	1.896	1.845	1.71733	0.266515			4 h	1.896	2.769	1.888	2.18433	0.506352	0.180992	0.000104491		2 h	3	5.152	1.71733	0.0710303		Between Groups	243.662	5	48.7323	117.581	9.15299e-10	3.10588
F4/80	2.31	3.487	1.746	2.51433	0.888304			6 h	2.068	2.543	2.113	2.24133	0.262218	0.185715	7.73344e-05		4 h	3	6.553	2.18433	0.256392		Within Groups	4.97351	12	0.414459
Collagen I	10.648	7.212	9.631	9.16367	1.76503			8 h	3.462	2.194	1.932	2.52933	0.818267	0.209579	0.000211514		6 h	3	6.724	2.24133	0.0687583
Fibronectin	12.429	10.467	13.988	12.2947	1.76434			12 h	1.876	3.161	2.249	2.42867	0.661072	0.201237	0.000150724		8 h	3	7.588	2.52933	0.669561		Total	248.635	17
4T1-GFP	36.055	13.796	24.755	24.8687	11.1299												12 h	3	7.286	2.42867	0.437016
							F4/80									F4/80	SUMMARY
4h	D-bLP+laser							Control	12.501	10.592	12.3	11.7977	1.04896				Groups	Count	Sum	Average	Variance		ANOVA
α-SMA	1.131	1.464	0.751	1.11533	0.356758			2 h	2.31	3.487	1.746	2.51433	0.888304	0.213121	0.000305405		Control	3	35.393	11.7977	1.10032		Source of Variation	SS	df	MS	F	P-value	F crit
CD31	1.896	2.769	1.888	2.18433	0.506352			4 h	1.756	3.101	1.756	2.20433	0.776536	0.186845	0.000219268		2 h	3	7.543	2.51433	0.789084		Between Groups	223.423	5	44.6846	85.3088	5.93984e-09	3.10588
F4/80	1.756	3.101	1.756	2.20433	0.776536			6 h	2.504	1.741	2.504	2.24967	0.440518	0.190687	0.000130258		4 h	3	6.613	2.20433	0.603008		Within Groups	6.28557	12	0.523798
Collagen I	3.902	8.524	7.112	6.51267	2.36857			8 h	2.482	2.789	2.137	2.46933	0.326185	0.209307	0.000124348		6 h	3	6.749	2.24967	0.194056
Fibronectin	8.447	5.524	4.426	6.13233	2.07838			12 h	2.227	2.934	1.759	2.30667	0.591537	0.195519	0.000166786		8 h	3	7.408	2.46933	0.106396		Total	229.708	17
4T1-GFP	14.923	23.025	17.038	18.3287	4.20238												12 h	3	6.92	2.30667	0.349916
							Collagen I									Collagen I	SUMMARY
								Control	76.242	109.229	124.926	103.466	24.8484				Groups	Count	Sum	Average	Variance		ANOVA
6h	D-bLP+laser							2 h	10.648	7.212	9.631	9.16367	1.76503	0.0885672	0.0027982		Control	3	310.397	103.466	617.445		Source of Variation	SS	df	MS	F	P-value	F crit
α-SMA	8.774	12.603	13.369	11.582	2.46178			4 h	3.902	8.524	7.112	6.51267	2.36857	0.0629452	0.00254278		2 h	3	27.491	9.16367	3.11532		Between Groups	24594.3	5	4918.86	46.9412	1.8218e-07	3.10588
CD31	2.068	2.543	2.113	2.24133	0.262218			6 h	1.389	1.762	1.283	1.478	0.251597	0.0142849	0.00206907		4 h	3	19.538	6.51267	5.61012		Within Groups	1257.45	12	104.788
F4/80	2.504	1.741	2.504	2.24967	0.440518			8 h	2.781	3.289	3.656	3.242	0.439389	0.0313341	0.00220987		6 h	3	4.434	1.478	0.063301
Collagen I	1.389	1.762	1.283	1.478	0.251597			12 h	1.397	1.377	4.014	2.26267	1.51673	0.0218688	0.00214442		8 h	3	9.726	3.242	0.193063		Total	25851.8	17
Fibronectin	5.041	7.333	2.44	4.938	2.44813												12 h	3	6.788	2.26267	2.30048
4T1-GFP	16.787	14.398	27.454	19.5463	6.95163		Fibronectin									Fibronectin	SUMMARY
								Control	39.326	41.284	36.201	38.937	2.56373				Groups	Count	Sum	Average	Variance		ANOVA
								2 h	12.429	10.467	13.988	12.2947	1.76434	0.315758	0.000120453		Control	3	116.811	38.937	6.57271		Source of Variation	SS	df	MS	F	P-value	F crit
8h	D-bLP+laser							4 h	8.447	5.524	4.426	6.13233	2.07838	0.157494	6.67891e-05		2 h	3	36.884	12.2947	3.11289		Between Groups	2754.65	5	550.93	29.1856	2.55095e-06	3.10588
α-SMA	7.482	7.642	12.473	9.199	2.8365			6 h	5.041	7.333	2.44	4.938	2.44813	0.12682	7.69168e-05		4 h	3	18.397	6.13233	4.31966		Within Groups	226.521	12	18.8768
CD31	3.462	2.194	1.932	2.52933	0.818267			8 h	2.995	3.629	1.852	2.82533	0.900568	0.0725617	2.1107e-05		6 h	3	14.814	4.938	5.99332
F4/80	2.482	2.789	2.137	2.46933	0.326185			12 h	30.011	14.318	12.539	18.956	9.61514	0.486838	0.0444253	Recovered	8 h	3	8.476	2.82533	0.811022		Total	2981.17	17
Collagen I	2.781	3.289	3.656	3.242	0.439389												12 h	3	56.868	18.956	92.451
Fibronectin	2.995	3.629	1.852	2.82533	0.900568		4T1-GFP		D-bLP+laser							4T1-GFP	SUMMARY
4T1-GFP	13.447	10.933	7.309	10.563	3.08568			Control	35.53	20.345	33.532	29.8023	8.25099				Groups	Count	Sum	Average	Variance		ANOVA
								2 h	36.055	13.796	24.755	24.8687	11.1299	0.834454	0.570753		Control	3	89.407	29.8023	68.0789		Source of Variation	SS	df	MS	F	P-value	F crit
								4 h	14.923	23.025	17.038	18.3287	4.20238	0.615008	0.0983982		2 h	3	74.606	24.8687	123.875		Between Groups	1517.24	5	303.448	6.79179	0.0031793	3.10588
12h	D-bLP+laser							6 h	16.787	14.398	27.454	19.5463	6.95163	0.655866	0.175012		4 h	3	54.986	18.3287	17.66		Within Groups	536.144	12	44.6787
α-SMA	15.126	8.091	12.24	11.819	3.53635			8 h	13.447	10.933	7.309	10.563	3.08568	0.354435	0.0193881		6 h	3	58.639	19.5463	48.3252
CD31	1.876	3.161	2.249	2.42867	0.661072			12 h	2.433	0.914	1.994	1.78033	0.781716	0.0597381	0.00878257		8 h	3	31.689	10.563	9.52144		Total	2053.38	17
F4/80	2.227	2.934	1.759	2.30667	0.591537												12 h	3	5.341	1.78033	0.61108
Collagen I	1.397	1.377	4.014	2.26267	1.51673
Fibronectin	30.011	14.318	12.539	18.956	9.61514
4T1-GFP	2.433	0.914	1.994	1.78033	0.781716
	Control		2h		4h		6h		8h		12h
α-SMA	24.5117	3.86449	2.90467	0.663869	1.11533	0.356758	11.582	2.46178	9.199	2.8365	11.819	3.53635
CD31	12.0687	0.991966	1.71733	0.266515	2.18433	0.506352	2.24133	0.262218	2.52933	0.818267	2.42867	0.661072
F4/80	11.7977	1.04896	2.51433	0.888304	2.20433	0.776536	2.24967	0.440518	2.46933	0.326185	2.30667	0.591537
Collagen I	103.466	24.8484	9.16367	1.76503	6.51267	2.36857	1.478	0.251597	3.242	0.439389	2.26267	1.51673
Fibronectin	38.937	2.56373	12.2947	1.76434	6.13233	2.07838	4.938	2.44813	2.82533	0.900568	18.956	9.61514
4T1-GFP	29.8023	8.25099	24.8687	11.1299	18.3287	4.20238	19.5463	6.95163	10.563	3.08568	1.78033	0.781716

## Sheet: Figure 5D
Enhancement of tumor accumulation of Tumor+laser compared to that in tumor without laser irradiation
				Mean	SD	T test
D-bLP	4.832	2.90802	5.06122	4.26708	1.18255
D-Lipo	1.07371	1.48371	2.46759	1.675	0.716355	0.0314585

## Sheet: Figure 6C
		Control tumor							Tumor +laser
Distance away from the tumor vessels				Mean	SD		Distance away from the tumor vessels				Mean	SD		Control tumor	Tumor +laser
0	255	244.181	215.596	238.259	20.3586		0	131.344	109.044	108.395	116.261	13.0662	0	238.259	116.261
5	173.688	232.044	255	220.244	41.921		5	144.576	97.424	195.363	145.788	48.981	5	220.244	145.788
10	148.284	201.538	107.344	152.389	47.2309		10	160.424	132.268	118.61	137.101	21.3215	10	152.389	137.101
15	143.145	175.419	181.069	166.544	20.4605		15	121.023	158.858	138.843	139.575	18.9285	15	166.544	139.575
20	193.693	165.693	140.502	166.63	26.6079		20	155.043	139.717	229.474	174.744	48.0123	20	166.63	174.744
25	149.302	139.631	99.3735	129.435	26.4795		25	131.229	122.215	133.031	128.825	5.79458	25	129.435	128.825
30	171.028	118.286	98.8935	129.403	37.33		30	94.2699	115.674	176.104	128.683	42.4399	30	129.403	128.683
35	153.026	119.952	108.526	127.168	23.111		35	115.661	146.946	143.024	135.21	17.0434	35	127.168	135.21
40	116.147	108.703	68.4734	97.7743	25.6468		40	137.474	120.832	138.194	132.167	9.82281	40	97.7743	132.167
45	115.922	102.272	62.2033	93.4657	27.921		45	84.4466	179.472	110.506	124.808	49.1006	45	93.4657	124.808
50	123.167	51.5562	107.716	94.1466	37.6847		50	73.6698	91.4584	134.611	99.9131	31.3381	50	94.1466	99.9131
55	87.5768	50.0844	63.1087	66.9233	19.035		55	80.4596	108.539	111.461	100.153	17.1176	55	66.9233	100.153
60	65.0713	50.9548	65.7071	60.5777	8.3398		60	83.205	65.6511	79.2944	76.0502	9.21568	60	60.5777	76.0502
65	98.8504	44.9814	44.823	62.8849	31.1471		65	74.423	116.475	109.247	100.048	22.4843	65	62.8849	100.048
70	48.862	36.686	51.1865	45.5782	7.78809		70	82.8981	180.083	119.26	127.414	49.1028	70	45.5782	127.414
75	66.1441	39.6425	69.0362	58.2743	16.2003		75	106.018	56.6807	91.0974	84.5989	25.3027	75	58.2743	84.5989
80	48.1399	33.9862	41.482	41.2027	7.08101		80	100.366	97.0633	130.881	109.437	18.6446	80	41.2027	109.437
85	47.7672	29.6116	78.7266	52.0351	24.8341		85	126.492	120.81	59.4651	102.256	37.1665	85	52.0351	102.256
90	41.0776	37.0606	45.812	41.3167	4.38063		90	69.8875	117.236	67.2451	84.7896	28.1306	90	41.3167	84.7896
95	52.6901	26.5517	68.9517	49.3978	21.3909		95	66.6412	91.8716	100.913	86.4754	17.7619	95	49.3978	86.4754
100	55.4379	28.5951	69.2708	51.1013	20.6817		100	80.4649	79.5543	91.2349	83.7514	6.49689	100	51.1013	83.7514
105	64.9683	21.6203	59.2901	48.6262	23.5595		105	136.558	142.368	104.586	127.837	20.3446	105	48.6262	127.837
110	28.3054	26.0397	51.5013	35.2821	14.0918		110	110.755	86.9129	90.0601	95.9094	12.9527	110	35.2821	95.9094
115	25.8693	31.0919	39.4363	32.1325	6.84308		115	84.6799	103.967	54.1503	80.9323	25.1188	115	32.1325	80.9323
120	29.2708	29.2088	63.2909	40.5902	19.6594		120	76.0756	94.0264	74.6317	81.5779	10.8049	120	40.5902	81.5779
125	40.8528	27.0871	39.6992	35.8797	7.63644		125	104.141	77.0038	101.36	94.1683	14.9298	125	35.8797	94.1683
130	34.4394	22.2928	34.7487	30.4936	7.10378		130	126.821	90.3292	88.7341	101.961	21.5437	130	30.4936	101.961
135	44.3099	26.5338	35.0402	35.2946	8.8908		135	130.434	98.6944	160.247	129.792	30.7813	135	35.2946	129.792
140	50.126	27.8905	56.116	44.7108	14.8715		140	92.082	76.4511	113.926	94.1531	18.8232	140	44.7108	94.1531
145	50.4699	33.8105	37.5391	40.6065	8.74304		145	118.159	73.7786	85.3078	92.4151	23.0281	145	40.6065	92.4151
150	59.1098	20.3962	30.6931	36.733	20.0511		150	112.31	141.975	77.6482	110.644	32.1956	150	36.733	110.644
155	57.6044	29.3465	61.0463	49.3324	17.3936		155	150.723	120.321	85.7834	118.942	32.4915	155	49.3324	118.942
160	34.944	26.0881	35.2392	32.0904	5.2003		160	103.481	82.0982	100.83	95.4698	11.6558	160	32.0904	95.4698
165	39.8637	32.0345	39.2322	37.0435	4.34938		165	85.3947	76.9761	113.087	91.8192	18.8932	165	37.0435	91.8192
170	38.8215	29.9866	69.1142	45.9741	20.521		170	120.652	72.3622	129.193	107.402	30.6447	170	45.9741	107.402
175	30.0099	42.4704	68.1264	46.8689	19.4352		175	124.593	101.213	69.7801	98.5288	27.505	175	46.8689	98.5288
180	48.3173	26.0359	32.4219	35.5917	11.4739		180	98.4482	90.9216	96.3717	95.2472	3.88725	180	35.5917	95.2472
185	31.8739	32.7909	50.0465	38.2371	10.2375		185	81.3399	121.817	75.0469	92.7346	25.3818	185	38.2371	92.7346
190	34.7897	32.1417	43.4744	36.8019	5.92827		190	100.562	74.545	71.2656	82.1242	16.0516	190	36.8019	82.1242
195	69.1991	31.6399	23.6618	41.5003	24.3173		195	127.594	61.683	102.251	97.1758	33.2471	195	41.5003	97.1758
200	62.7961	44.7493	36.0501	47.8652	13.6425		200	109.526	73.3342	114.798	99.2194	22.5717	200	47.8652	99.2194
														ANOVA anlaysis
														SUMMARY
														Groups	Count	Sum	Average	Variance
														Control tumor	41	2936.4	71.6196	2781.42
														Tumor +laser	41	4406.1	107.466	475.373
														ANOVA
														Source of Variation	SS	df	MS	F	P-value	F crit
														Between Groups	26341.6	1	26341.6	16.1764	0.000129973	3.96035
														Within Groups	130272	80	1628.4
														Total	156613	81

## Sheet: Figure 7E
	Control tumor				Tumor+laser
Distance	4T1-GFP	DiI/M-bLP		Distance	4T1-GFP	DiI/M-bLP+Laser
0	0	55.9133		0	0.1122	64.898
0.182895	0	46.9689		0.182895	0.2832	63.574
0.365789	0	38.4556		0.365789	0.2219	63.39
0.548684	0	36.6578		0.548684	0.1199	58.245
0.731579	0	36.3778		0.731579	0.0357	58.327
0.913158	0	35.3289		0.913158	0.2066	56.153
1.09605	0	34.4733		1.09605	0.0434	55.811
1.27895	0	34.3111		1.27895	0.0434	49.263
1.46184	0	30.7667		1.46184	0	48.694
1.64474	0	29.2867		1.64474	0	40.204
1.82763	0	30.1622		1.82763	0	39.043
2.01053	0	27.8933		2.01053	0	40.416
2.19342	0	26.4533		2.19342	0	35.497
2.37632	0	23.3978		2.37632	0	36.071
2.55789	0	25.1533		2.55789	0.0179	34.673
2.74079	0	25.8578		2.74079	0	31.651
2.92368	0	24.6822		2.92368	0	35.666
3.10658	0	21.62		3.10658	0	31.615
3.28947	0	19.1733		3.28947	0	29.936
3.47237	0	17.4933		3.47237	0	27.362
3.65526	0	16.6978		3.65526	0	31.469
3.83816	0	16.5156		3.83816	0.0255	29.584
4.02105	0	14.8		4.02105	0.0051	31.745
4.20263	0	13.4822		4.20263	0	31.704
4.38553	0	13.0933		4.38553	0	32.418
4.56842	0	14.1978		4.56842	0.0179	31.444
4.75132	0	10.4778		4.75132	0	32
4.93421	0	12.1311		4.93421	0	35.031
5.11711	0	11.6844		5.11711	0	37.186
5.3	0	11.4644		5.3	0	37.413
5.48289	0	9.6844		5.48289	0	37.793
5.66579	0	8.9778		5.66579	0	38.615
5.84737	0	8.8444		5.84737	0	34.559
6.03026	0	10.4267		6.03026	0	31.755
6.21316	0	8.8933		6.21316	0	36.658
6.39605	0	11.94		6.39605	0	38.298
6.57895	0	10.6622		6.57895	0	40.566
6.76184	0	13.9778		6.76184	0	45.788
6.94474	0	16.9311		6.94474	0.0357	48.069
7.12763	0	17.3044		7.12763	0	53.515
7.31053	0	16.7756		7.31053	0	62.651
7.49211	0	16.1622		7.49211	0	59.908
7.675	0	14.5778		7.675	0.023	65.237
7.85789	0	13.1156		7.85789	0	58.102
8.04079	0	11.1578		8.04079	0.6071	61.48
8.22368	0	17.8467		8.22368	0.2143	63.645
8.40658	0	15.7444		8.40658	0.301	63.306
8.58947	0	18.1267		8.58947	0.0485	62.895
8.77237	0	18.1067		8.77237	0.2832	67.421
8.95526	0	17.9		8.95526	0.0128	70.306
9.13684	0	20.7267		9.13684	0.0255	62.666
9.31974	0	21.8422		9.31974	0.0077	58.26
9.50263	0	24.0822		9.50263	0.0255	57.847
9.68553	0	27.0978		9.68553	0	57.709
9.86842	0	30.7111		9.86842	0.0255	57.13
10.0513	0	29.8822		10.0513	0.023	56.375
10.2342	0	32.7689		10.2342	0	56.99
10.4171	0	33.3289		10.4171	0	52.551
10.6	0	34.5378		10.6	0.0077	51.452
10.7816	0	36.2978		10.7816	0	50.39
10.9645	0	33.8511		10.9645	0	50.467
11.1474	0	33.7733		11.1474	0.0357	51.862
11.3303	0	31.1733		11.3303	0	50.847
11.5132	0	29.4667		11.5132	0.0536	50.689
11.6961	0	30.82		11.6961	0	53.378
11.8789	0	34.3733		11.8789	0	50.957
12.0618	0	33.1333		12.0618	0.0128	47.207
12.2447	0	40.1622		12.2447	0	48.849
12.4263	0	41.6089		12.4263	0	42.605
12.6092	0	43.92		12.6092	0	42.066
12.7921	0	46.6844		12.7921	0	42.508
12.975	0	48.7578		12.975	0.0867	39.13
13.1579	0	51.4622		13.1579	0.1505	42.957
13.3408	0	52.2444		13.3408	0.2832	41.344
13.5237	0	51.4667		13.5237	0.5357	39.457
13.7066	0	51.7689		13.7066	0.5383	43.939
13.8895	0	52.88		13.8895	0.6378	42.679
14.0711	0	47.3244		14.0711	0.5561	41.168
14.2539	0	49.1444		14.2539	0.0051	43.408
14.4368	0	51.3622		14.4368	0	41.329
14.6197	0	50.7511		14.6197	0	44.472
14.8026	0	53.6711		14.8026	0.0969	49.117
14.9855	0	58.46		14.9855	0	50.087
15.1684	0	60.62		15.1684	0	52.901
15.3513	0	58.9867		15.3513	0	55.071
15.5342	0	61.8444		15.5342	0	56.936
15.7158	0	60.6511		15.7158	0	57.885
15.8987	0	59.8733		15.8987	0	55.237
16.0816	0	59.2533		16.0816	0	54.031
16.2645	0	57.6489		16.2645	0	55.638
16.4474	0	57.0511		16.4474	0	59.574
16.6303	0	64.0467		16.6303	0	56.722
16.8132	0	66.0289		16.8132	0	57.638
16.9961	0	66.2756		16.9961	0	59.526
17.1789	0	64.3533		17.1789	0.1658	58.207
17.3605	0	64.8311		17.3605	0	58.786
17.5434	0	64.3067		17.5434	0	54.941
17.7263	0	66.76		17.7263	0	56.344
17.9092	0	59.3267		17.9092	0	55.755
18.0921	0	54.4111		18.0921	0.0051	57.564
18.275	0	53.1267		18.275	0	61.526
18.4579	0	54.1822		18.4579	0	60.421
18.6408	0	51.8444		18.6408	0	59.066
18.8237	0	53.4311		18.8237	0	52.429
19.0053	0	49.86		19.0053	0.0179	54.388
19.1882	0	45.4733		19.1882	0.0893	57.724
19.3711	0	43.3356		19.3711	0.0536	54.061
19.5539	0	41.6644		19.5539	0.023	59.972
19.7368	0	38.9622		19.7368	0.1071	57.099
19.9197	0	39.8222		19.9197	0.0128	62.793
20.1026	0	38.8822		20.1026	0.2704	63.906
20.2855	0.0422	34.8578		20.2855	0.2143	66.875
20.4684	0	35.0422		20.4684	0.301	71.168
20.65	0	33.9867		20.65	0	69.298
20.8329	0	32.1		20.8329	0.0765	68.885
21.0158	0	32.4822		21.0158	0.074	68.89
21.1987	0	31.3533		21.1987	0.3827	69.745
21.3816	0	32.08		21.3816	0.1607	70.88
21.5645	0	31.8867		21.5645	0.0077	68.469
21.7474	0	32.1267		21.7474	0.1122	70.964
21.9303	0	31.3622		21.9303	0.0051	72.531
22.1132	0	31.4467		22.1132	0.0306	71.24
22.2947	0	30.3489		22.2947	0	74.015
22.4776	0	30.3867		22.4776	0.125	70.355
22.6605	0	31.5422		22.6605	0.2551	72.349
22.8434	0	31.64		22.8434	0.0714	76.222
23.0263	0	31.9267		23.0263	0	79.63
23.2092	0	34.8533		23.2092	0	74.543
23.3921	0	30.0244		23.3921	0.1939	75.462
23.575	0	32.98		23.575	0	77.556
23.7579	0	34.7689		23.7579	0	79.077
23.9395	0	31.9067		23.9395	0.0128	80.531
24.1224	0	34.9578		24.1224	0	81.222
24.3053	0	32.4289		24.3053	0	77.026
24.4882	0	33.7178		24.4882	0	72.548
24.6711	0	32.9822		24.6711	0.023	70.186
24.8539	0	35.0844		24.8539	0.1939	65.673
25.0368	0.0267	33.8067		25.0368	0	70.564
25.2197	0	33.8422		25.2197	0	69.556
25.4026	0	34.0489		25.4026	0.0051	65.686
25.5842	0	36.2844		25.5842	0	63.707
25.7671	0.0067	33.7444		25.7671	0	61.546
25.95	0	30.3511		25.95	0	59.747
26.1329	0	25.96		26.1329	0.0306	61.196
26.3158	0	22.9667		26.3158	0.0077	57.406
26.4987	0	25.14		26.4987	0	57.334
26.6816	0	23.6867		26.6816	0.0306	57.278
26.8645	0	23.9044		26.8645	0	58.122
27.0474	0	24.4044		27.0474	0.0714	57.232
27.2289	0	25.2689		27.2289	0	59.173
27.4118	0	19.7578		27.4118	0.1888	62.316
27.5947	0	16.0156		27.5947	0.0051	59.441
27.7776	0	15.7311		27.7776	0	62.684
27.9605	0	10.8756		27.9605	0.0128	60.48
28.1434	0.0556	13.3244		28.1434	0.1122	59
28.3263	0	16.7956		28.3263	0.1301	59.036
28.5092	0	17.9867		28.5092	0.0077	54.653
28.6921	0	17.7133		28.6921	0.1888	53.092
28.8737	0	17.2844		28.8737	0.1505	48.745
29.0566	0	16.0156		29.0566	0.0255	51.321
29.2395	0	13.6933		29.2395	0	51.357
29.4224	0	12.0533		29.4224	0.0077	50.847
29.6053	0	8.7333		29.6053	0.1046	49.355
29.7882	0.1133	9.6467		29.7882	0	50.056
29.9711	0	7.2578		29.9711	0	47.026
30.1539	0	5.9467		30.1539	0.2781	44.827
30.3368	0	7.8067		30.3368	0.0077	45.166
30.5184	0	8.5444		30.5184	0	35.145
30.7013	0	9.6689		30.7013	0	36.87
30.8842	0	9.3622		30.8842	0.0051	36.452
31.0671	0	7.64		31.0671	0	30.883
31.25	0	6.9578		31.25	0.0816	32.026
31.4329	0	4.9867		31.4329	0	27.408
31.6158	0	5.9578		31.6158	0	29.23
31.7987	0	6.1556		31.7987	0.0434	29.276
31.9816	0	7.8644		31.9816	0.0587	30.224
32.1632	0	9.6711		32.1632	0.0306	32.577
32.3461	0	12.94		32.3461	0.0051	31.446
32.5289	0	16.3933		32.5289	0	30.834
32.7118	0	19.6511		32.7118	0	31.087
32.8947	0	20.8067		32.8947	0	32
33.0776	0	16.7644		33.0776	0	29.429
33.2605	0	15.0422		33.2605	0	34.242
33.4434	0	13.64		33.4434	0.0051	33.082
33.6263	0	15.2489		33.6263	0	32.931
33.8079	0	13.7489		33.8079	0	35.934
33.9908	0	12.7222		33.9908	0	37.974
34.1737	0	14.2622		34.1737	0	42.589
34.3566	0	11.9089		34.3566	0.0306	44.247
34.5395	0	15.3444		34.5395	0.1658	39.684
34.7224	0	17		34.7224	0	44.763
34.9053	0	15.2178		34.9053	0	48.321
35.0882	0	12.9511		35.0882	0.0663	49.304
35.2711	0	16.3067		35.2711	0.0051	50.301
35.4526	0.0267	14.5067		35.4526	0.0077	50.735
35.6355	0	16.2756		35.6355	0	51.161
35.8184	0	15.12		35.8184	0	52.362
36.0013	0	16.2867		36.0013	0	52.324
36.1842	0	17.8822		36.1842	0.023	52.355
36.3671	0	16.66		36.3671	0	57.676
36.55	0	18.4733		36.55	0	57.765
36.7329	0	17.6467		36.7329	0	58.974
36.9158	0	18.5978		36.9158	0.0485	59.39
37.0974	0	17.6089		37.0974	0	55.061
37.2803	0	19.0222		37.2803	0	55.092
37.4632	0	24.5867		37.4632	0	60.584
37.6461	0	23.2533		37.6461	0.0077	54.855
37.8289	0	27.0489		37.8289	0.0128	57.158
38.0118	0	21.4067		38.0118	0.0128	55.872
38.1947	0	21.7667		38.1947	0	56
38.3776	0	27.2089		38.3776	0.0077	56.235
38.5605	0	26.4889		38.5605	0	58.051
38.7421	0	25.4267		38.7421	0	54.88
38.925	0	22.7089		38.925	0.1046	51.778
39.1079	0	19.7822		39.1079	0	48.681
39.2908	0	19.8578		39.2908	0	42.492
39.4737	0	20.2822		39.4737	0	46.413
39.6566	0	16.8		39.6566	0.0434	39.732
39.8395	0	16.0489		39.8395	0	43.883
40.0224	0	16.5311		40.0224	0.0051	42.666
40.2053	0.1422	15.8467		40.2053	0.0434	44.199
40.3868	0.1067	15.2422		40.3868	0	46.717
40.5697	0	14.2933		40.5697	0	45.094
40.7526	0.0067	14.22		40.7526	0.0638	45.936
40.9355	0	13.5444		40.9355	0	47.258
41.1184	0.0133	13.6333		41.1184	0	48.253
41.3013	0	12.0956		41.3013	0	42.791
41.4842	0	9.4311		41.4842	0.0791	39.778
41.6671	0.0067	7.6533		41.6671	0	38.441
41.85	0	8.0156		41.85	0	38.944
42.0316	0.0733	6.0778		42.0316	0.0179	40.704
42.2145	0	5.0178		42.2145	0	37.727
42.3974	0	5.8844		42.3974	0	39.13
42.5803	0	5.9222		42.5803	0	35.707
42.7632	0	9.0289		42.7632	0.0255	37.719
42.9461	0	9.9156		42.9461	0.0306	33.122
43.1289	0	12.8733		43.1289	0	32.696
43.3118	0	11.2444		43.3118	0	36.872
43.4947	0.0556	14.3333		43.4947	0.0357	30.676
43.6763	0	13.94		43.6763	0	29.23
43.8592	0	19.0311		43.8592	0	28.561
44.0421	0	16.0444		44.0421	0.023	28.811
44.225	0	15.2133		44.225	0	31.071
44.4079	0	18.0911		44.4079	0	27.398
44.5908	0	18.3889		44.5908	0.0128	32.832
44.7737	0.1289	17.1933		44.7737	0.0408	31.554
44.9566	0.0333	18.8156		44.9566	0	34.52
45.1395	0	16.1333		45.1395	0	38.268
45.3211	0	17.0911		45.3211	0	42.949
45.5039	0	14.5156		45.5039	0	44.952
45.6868	0	8.58		45.6868	0.0077	45.342
45.8697	0.0556	10.6822		45.8697	0.023	49.908
46.0526	0	7.2111		46.0526	0.0434	46.538
46.2355	0	7.9733		46.2355	0.0663	47.099
46.4184	0	6.94		46.4184	0	48.018
46.6013	0	10.1089		46.6013	0.0255	48.046
46.7842	0	10.9644		46.7842	0.0536	51.268
46.9658	0	10.7311		46.9658	0.0612	46.061
47.1487	0.1489	8.1978		47.1487	0.7296	42.069
47.3316	0	8.0133		47.3316	0.5638	44.214
47.5145	0	5.64		47.5145	0.0179	48.605
47.6974	0	6.4622		47.6974	0	48.523
47.8803	0.1622	6.7844		47.8803	0.2092	49.855
48.0632	0.02	5.6356		48.0632	0.227	54.457
48.2461	0.0556	5.1311		48.2461	0.0051	58.61
48.4289	0.0333	7.0133		48.4289	0.0969	50.25
48.6105	0.0422	7.2356		48.6105	0	55.122
48.7934	0	5.74		48.7934	0.0918	54.796
48.9763	0.1889	8.8178		48.9763	0.0077	58.676
49.1592	0	7.3356		49.1592	0	55.485
49.3421	0.0733	9.8333		49.3421	0	51.105
49.525	0	7.2444		49.525	0.0485	58.776
49.7079	0.0133	9.6556		49.7079	0.102	56.156
49.8908	0.0733	6.9356		49.8908	0.1888	55.084
50.0737	0.0867	7.8444		50.0737	0.023	58.026
50.2553	0.0333	8.1578		50.2553	0.3648	60.454
50.4382	0	7.2222		50.4382	0.0485	54.684
50.6211	0.0689	7.7778		50.6211	0.0255	60.5
50.8039	0	7.2667		50.8039	0.1837	56.416
50.9868	0	7.0733		50.9868	0.2245	53.829
51.1697	0	8.0111		51.1697	0.1224	54.747
51.3526	0.0733	6.9667		51.3526	0.1582	53.446
51.5355	0	7.4867		51.5355	0.0051	49.605
51.7184	0.0333	8.6111		51.7184	0.1071	60.352
51.9	0	8.7111		51.9	0.0969	59.98
52.0829	0	3.7956		52.0829	0.1786	60.786
52.2658	0.2956	5.7222		52.2658	0.1327	61.298
52.4487	0	4.2933		52.4487	0.2347	57.408
52.6316	0	5.78		52.6316	0.0867	59.811
52.8145	0	7.0222		52.8145	0.0128	59.163
52.9974	0	8.36		52.9974	0.1403	55.837
53.1803	0	5.2111		53.1803	0.1964	54.434
53.3632	0.02	4.02		53.3632	0.1046	52.61
53.5447	0	2.8133		53.5447	0.0867	46.48
53.7276	0	3.5689		53.7276	0.0434	43.038
53.9105	0.0267	3.2156		53.9105	0.1276	45.242
54.0934	0.08	3.6978		54.0934	0.0969	43.727
54.2763	0	4.0244		54.2763	0.0893	39.49
54.4592	0.2867	4.6178		54.4592	0.0077	37.819
54.6421	0.0889	4.5689		54.6421	0	39.99
54.825	0.02	5.0422		54.825	0.0561	32.901
55.0079	0.1867	4.6844		55.0079	0.0357	27.561
55.1895	0.2578	1.5		55.1895	0.1352	30.857
55.3724	0	3.0022		55.3724	0.0357	26.758
55.5553	0.1622	4.7644		55.5553	0	25.273
55.7382	0.1756	8.5467		55.7382	0	23.245
55.9211	0.7089	7.3356		55.9211	0	23.689
56.1039	0.7022	6.1556		56.1039	0.1071	22.783
56.2868	0.0956	8.8622		56.2868	0.1607	19.247
56.4697	0.0556	9.0911		56.4697	0	19.071
56.6526	0	8.2822		56.6526	0.0306	18.589
56.8342	0	8.9311		56.8342	0.0179	20.418
57.0171	0.2711	8.6044		57.0171	0.102	23.602
57.2	0.0067	8.72		57.2	0.1097	25.923
57.3829	0.2511	6.9533		57.3829	0.0867	28.112
57.5658	0.0733	5.9378		57.5658	0.2296	29.332
57.7487	0	2.0822		57.7487	0.0179	33.416
57.9316	0.1289	3.6622		57.9316	0.2628	29.883
58.1145	0.08	2.9756		58.1145	0.1786	30.737
58.2974	0	3.0378		58.2974	0.3316	31.25
58.4789	0.1556	4.8533		58.4789	0.2781	32.158
58.6618	0.1267	3.8267		58.6618	0.398	31.658
58.8447	0.1689	4.6933		58.8447	0.3929	32.901
59.0276	0.0622	5.0978		59.0276	0.1786	27.969
59.2105	0.2156	3.8511		59.2105	0.2041	27.99
59.3934	0.5578	2.5111		59.3934	0.0944	29.704
59.5763	0.2111	3.0244		59.5763	0.4541	29.997
59.7592	0.2311	3.38		59.7592	0.0791	34.434
59.9421	0.0267	2.7844		59.9421	0.6429	36.298
60.1237	0.84	3.0733		60.1237	0.2806	40.316
60.3066	0.26	2.6933		60.3066	0.9388	42.62
60.4895	0.3156	2.3511		60.4895	0.5383	48.559
60.6724	0.2378	3.7844		60.6724	1.0612	53.857
60.8553	0.1067	5.0667		60.8553	0.7781	56.14
61.0382	0.2489	6.7778		61.0382	1.0638	56.171
61.2211	0.3	5.2578		61.2211	1.2143	54.872
61.4039	0.5156	4.7644		61.4039	0.6327	54.263
61.5868	0.4578	4.3533		61.5868	0.5306	48.059
61.7684	0.2667	4.9667		61.7684	0.3036	47.426
61.9513	0.3556	3.9711		61.9513	0.1071	42.347
62.1342	0.4933	3.5533		62.1342	0.1148	35.135
62.3171	0.0467	2.5156		62.3171	0.1378	36.25
62.5	0.6067	2.7956		62.5	0.2806	33.378
62.6829	0.24	3.8533		62.6829	0.2321	30.099
62.8658	0.5822	3.12		62.8658	0.2832	30.388
63.0487	0.3311	3.96		63.0487	0.4056	33.515
63.2316	0.5822	5.0978		63.2316	0.551	29.829
63.4132	0.3644	5.5422		63.4132	0.4541	31.844
63.5961	0.0689	6.5644		63.5961	0.3061	34.071
63.7789	0.0956	6.18		63.7789	1.3163	30.015
63.9618	0.0333	5.6244		63.9618	1.2219	30.798
64.1447	0.1267	4.6689		64.1447	0.9388	26.921
64.3276	0.4111	4.8222		64.3276	0.9974	30.952
64.5105	0.4244	4.5667		64.5105	0.9719	32.834
64.6934	0.3844	3.42		64.6934	0.8852	30.837
64.8763	0.5	1.8978		64.8763	1.8265	32.847
65.0579	0.3178	1.1844		65.0579	1.6633	31.898
65.2408	0.2222	2.2156		65.2408	0.5638	31.982
65.4237	0.6556	2.16		65.4237	1.2066	32.615
65.6066	0.1689	2.16		65.6066	0.699	29.253
65.7895	0.0467	1.0222		65.7895	1.0306	31
65.9724	0	0.6622		65.9724	1.0128	27.992
66.1553	0.2244	1.1867		66.1553	1.0051	32.143
66.3382	0.04	1.5244		66.3382	0.5638	28.151
66.5211	0.1978	2.9089		66.5211	0.6633	25.661
66.7026	0.0822	1.8178		66.7026	0.5153	24.903
66.8855	0.3933	2.08		66.8855	0.5816	24.653
67.0684	0.4422	2.2422		67.0684	0.9796	24.166
67.2513	0.7644	1.74		67.2513	1.4898	24.306
67.4342	0.0467	2.0711		67.4342	1.0944	32.495
67.6171	0.0556	1.7022		67.6171	1.1735	33.939
67.8	0.2956	3.18		67.8	1.8954	32.679
67.9829	0.1556	3.9511		67.9829	3.7372	36.668
68.1658	0.1667	4.3		68.1658	3.5128	41.321
68.3474	0.4489	4.8956		68.3474	4.0153	44.439
68.5303	0.2222	5.3		68.5303	2.6582	43.61
68.7132	0.1356	5.72		68.7132	4.9974	47.763
68.8961	0.2311	5.8489		68.8961	5.5638	48.73
69.0789	0.2133	7.5844		69.0789	4.8342	47.801
69.2618	0.6622	8.0422		69.2618	5.0383	48.018
69.4447	0.0133	6.6489		69.4447	4.4566	43.676
69.6276	0.0689	5.9689		69.6276	5.0587	42.533
69.8105	0.0267	4.8578		69.8105	4.3291	40.031
69.9921	0.8356	2.6667		69.9921	5.352	41.02
70.175	0.0533	1.1044		70.175	3.9464	44.737
70.3579	0.2422	1.8978		70.3579	4.4592	47.457
70.5408	0.3778	1.3711		70.5408	4.6709	45.599
70.7237	0.0267	1.3733		70.7237	5.0612	40.811
70.9066	0.0533	2.5089		70.9066	4.4898	40.638
71.0895	0.1711	3.9244		71.0895	3.8699	39.612
71.2724	0.06	4.6689		71.2724	4.0714	35.74
71.4553	0.1067	3.2867		71.4553	5.6352	37.574
71.6368	0.0067	1.9		71.6368	4.1301	38.028
71.8197	0.1133	2.7578		71.8197	4.3673	36.385
72.0026	0.3867	1.8		72.0026	5.2832	36.622
72.1855	0.4044	1.9222		72.1855	4.398	37.735
72.3684	0.2111	1.56		72.3684	4.449	32.753
72.5513	0.5267	1.1311		72.5513	4.75	34.666
72.7342	0.26	1.3978		72.7342	5.1224	36.352
72.9171	0.0911	4.04		72.9171	4.9005	34.204
73.1	0.1	3.9667		73.1	4.8189	30.939
73.2816	0.2711	3.98		73.2816	5.5332	29.033
73.4645	0.4556	5.4311		73.4645	5.4592	30.003
73.6474	0	5.1333		73.6474	4.7985	27.656
73.8303	0.2422	5.3489		73.8303	6.4949	25.449
74.0132	0.1711	3.0111		74.0132	6.2985	23.324
74.1961	0.1933	2.4822		74.1961	5.0842	20.936
74.3789	0.9333	0.8956		74.3789	5.8061	20.005
74.5618	0.0422	0.3667		74.5618	5.7117	17.508
74.7447	0.2133	0.2089		74.7447	4.9209	18.013
74.9263	0.0067	0.2889		74.9263	3.9821	15.691
75.1092	0.0889	0		75.1092	4.4388	14.253
75.2921	0.2311	0.1578		75.2921	4.2321	12.957
75.475	0.4711	0.0778		75.475	4.5102	16.327
75.6579	0.8467	0		75.6579	4.5561	12.875
75.8408	0	0.08		75.8408	2.9337	11.023
76.0237	0.48	0.2111		76.0237	2.8444	11.959
76.2066	0.2911	0		76.2066	4.3061	16.003
76.3895	0.2467	0.0267		76.3895	4.6633	21.393
76.5711	0.6089	0		76.5711	4.4439	21.742
76.7539	0.5578	0		76.7539	5.3954	25.587
76.9368	0.4067	0		76.9368	5.8265	28.224
77.1197	0.5022	0		77.1197	6.7449	25.194
77.3026	0.2489	0.0778		77.3026	5.4796	27.398
77.4855	0.4111	0.1578		77.4855	7.7577	29.089
77.6684	0.2178	0		77.6684	8.9592	27.041
77.8513	0.5267	0.0267		77.8513	7.3954	27.946
78.0342	0.6889	0		78.0342	9.25	27.423
78.2158	0.5422	0.0533		78.2158	11.074	29.801
78.3987	0.3978	0		78.3987	11.5867	28.995
78.5816	1.2333	0.8311		78.5816	13.1862	33.969
78.7645	0.4356	0.2356		78.7645	13	34.625
78.9474	0.3333	0		78.9474	14.2219	35.199
79.1303	0.4489	0		79.1303	14.0357	35.372
79.3132	0.5556	0.0778		79.3132	14.7041	35.64
79.4961	0.4911	0.0778		79.4961	10.7245	36.842
79.6789	0.4956	0		79.6789	11.8265	38.99
79.8605	0.2067	0.2111		79.8605	11.0944	40.64
80.0434	0.1978	0		80.0434	10.7219	35.98
80.2263	0.3	0.1556		80.2263	10.0485	34.145
80.4092	0.02	0.2911		80.4092	9.9898	33.25
80.5921	0.14	0.2356		80.5921	8.7577	32.934
80.775	0.4933	0.1844		80.775	10.1786	32.112
80.9579	0.2533	0.0778		80.9579	8.4158	31.587
81.1408	0.6156	0		81.1408	7.4286	28.753
81.3237	0.8267	0.3689		81.3237	9.6071	25.102
81.5053	0.1644	0.1844		81.5053	6.3112	23.27
81.6882	0.6556	0.4756		81.6882	7.8469	22.112
81.8711	1.0356	0		81.8711	8.0816	21.941
82.0539	0.8289	0.3133		82.0539	9.0128	21.681
82.2368	0.4	0		82.2368	5.5204	22.301
82.4197	0.4022	0.2356		82.4197	8.9362	25.383
82.6026	0.3956	0		82.6026	9.2832	22.599
82.7855	0.28	0		82.7855	10.9235	28.316
82.9684	0.5933	0.0533		82.9684	14.4286	28.63
83.15	0.4444	0.1044		83.15	13.4617	30.538
83.3329	0.6467	0.0267		83.3329	15.5077	30.227
83.5158	0.4644	0		83.5158	15.5485	28.696
83.6987	0.7689	0.2378		83.6987	16.1735	29.069
83.8816	0.8578	0.1044		83.8816	16.0969	33.974
84.0645	1.0311	0.2089		84.0645	18.3444	30.566
84.2474	1.2644	0.1311		84.2474	15.023	29.88
84.4303	0.3467	0		84.4303	16.5816	29.513
84.6132	1.4067	0		84.6132	13.5383	25.709
84.7947	2.0822	0		84.7947	16.773	29.495
84.9776	1.2111	0.2622		84.9776	14.9082	28.247
85.1605	1.1778	0.2356		85.1605	17.2832	31.168
85.3434	0.48	0		85.3434	21.4311	35.199
85.5263	0.7556	0		85.5263	20.0689	39.441
85.7092	0.3444	0		85.7092	22.7117	37.099
85.8921	0.4444	0.0778		85.8921	29.176	45.181
86.075	1.2933	0		86.075	26.1862	43.492
86.2579	0.2689	0		86.2579	20.1964	38.594
86.4395	0.6156	0		86.4395	19.6505	35.837
86.6224	0.7644	0		86.6224	21.0995	31.082
86.8053	0.6978	0		86.8053	20.7755	29.686
86.9882	0.9667	0		86.9882	17.0459	27.722
87.1711	0.3556	0		87.1711	19.4541	23.538
87.3539	0.1622	0		87.3539	17.5128	22.546
87.5368	0.3089	0		87.5368	17.6173	22.173
87.7197	0.32	0		87.7197	18.8495	21.327
87.9026	0.8378	0		87.9026	16.449	17.61
88.0842	0.9067	0		88.0842	14.176	20.199
88.2671	0.6644	0		88.2671	13.8469	17.592
88.45	0.4733	0		88.45	9.5714	12.602
88.6329	0.6044	0.0533		88.6329	9.8087	11.559
88.8158	0.3022	0		88.8158	9.2219	11.732
88.9987	0.3178	0		88.9987	7.9898	12.171
89.1816	1.6778	0		89.1816	8.023	10.031
89.3645	1.0178	0		89.3645	7.3138	7.421
89.5474	0.8622	0		89.5474	6.1888	7.992
89.7289	1.4978	0		89.7289	5.676	9.038
89.9118	0.7511	0		89.9118	7.477	8.477
90.0947	0.9911	0		90.0947	6.8852	9.117
90.2776	1.7	0		90.2776	8.4821	9.844
90.4605	0.7133	0		90.4605	7.3291	12.717
90.6434	1.6911	0		90.6434	8.2602	14.684
90.8263	0.7356	0		90.8263	9.4566	15.431
91.0092	2.8956	0		91.0092	14.0485	18.23
91.1921	1.1311	0		91.1921	13.3724	19.23
91.3737	1.2511	0		91.3737	17.0153	24.449
91.5566	1.7	1.0844		91.5566	17.7449	24.814
91.7395	1.6178	1.1622		91.7395	17.1301	24.719
91.9224	0.9778	1.9		91.9224	18.0561	26.319
92.1053	1.4644	2.2022		92.1053	20.9005	28.605
92.2882	0.9422	1.3178		92.2882	22.9362	27.533
92.4711	1.74	0.3689		92.4711	25.7143	32.097
92.6539	1.7978	0		92.6539	25.125	33.811
92.8368	1.8711	0		92.8368	26.0153	35.574
93.0184	1.9222	0.1044		93.0184	27.4643	34.071
93.2013	1.9	0		93.2013	29.5587	32.776
93.3842	0.3311	0		93.3842	24.2653	31.105
93.5671	2.0978	0		93.5671	21.6582	25.768
93.75	1.1244	0		93.75	21.0485	22.237
93.9329	1.3644	0		93.9329	19.3597	18.207
94.1158	2.0378	0		94.1158	15.0434	15.778
94.2987	1.5733	0		94.2987	14.0842	13.985
94.4816	1.9378	0		94.4816	13.8214	14.138
94.6632	2.3467	0		94.6632	13.898	13.276
94.8461	2.0622	0		94.8461	13.4923	15.821
95.0289	1.32	0		95.0289	11.7143	14.538
95.2118	2.0511	0.2378		95.2118	10.4286	12.571
95.3947	2.1867	1.3089		95.3947	11.4439	9.064
95.5776	1.1244	0.08		95.5776	10.949	7.439
95.7605	2.9044	0		95.7605	11.4719	8.352
95.9434	2.4489	0		95.9434	11.9821	8.26
96.1263	1.3778	0		96.1263	9.801	7.464
96.3079	3.2	0		96.3079	11.102	7.612
96.4908	1.7933	0		96.4908	9.4719	8.031
96.6737	2.14	0		96.6737	11.2194	8.5
96.8566	1.6356	0		96.8566	10.5842	9.663
97.0395	2.9933	0		97.0395	11.2577	12.816
97.2224	3.24	0.1044		97.2224	13.3087	16.421
97.4053	3.8378	0.5822		97.4053	21.4464	21.513
97.5882	2.0733	0.5		97.5882	21.1505	26.566
97.7711	2.4889	0		97.7711	23.6301	29.255
97.9526	3.5667	0		97.9526	20.7398	30.416
98.1355	3.0867	0		98.1355	23.5153	28.605
98.3184	3.6022	0		98.3184	23.6556	32.324
98.5013	2.9756	0		98.5013	25.3776	36.589
98.6842	4.2889	0		98.6842	26.2474	34.457
98.8671	3.6733	0		98.8671	27.4694	38.066
99.05	4.3156	0		99.05	28.4337	34.505
99.2329	3.6889	0.1578		99.2329	30.6301	33.717
99.4158	4.2578	0		99.4158	28.6556	32.526
99.5974	4.5756	0		99.5974	30.6837	33.097
99.7803	2.3533	0		99.7803	27.0434	32.538
99.9632	3.3	0		99.9632	32.8852	34.913
100.146	5.5756	0		100.146	30.1633	35.518
100.329	3.6178	0.1578		100.329	30.9286	37.689
100.512	3.2556	1.4667		100.512	27.7755	35.38
100.695	4.7933	1.4867		100.695	32.2423	41.625
100.878	3.4889	1.3622		100.878	34.9388	41.492
101.061	4.1911	0		101.061	35.8673	42.064
101.242	4.7889	0		101.242	34.6276	39.888
101.425	5.3556	0		101.425	35.1097	35.556
101.608	4.3667	0		101.608	37.0893	39.577
101.791	4.9689	0		101.791	35.1531	35.893
101.974	6.9289	0		101.974	35.0791	37.189
102.157	4.2778	0		102.157	31.773	28.837
102.339	6.0844	0		102.339	31.3878	26.903
102.522	3.32	0		102.522	28.0638	24.204
102.705	5.1956	0		102.705	27.2423	22.704
102.887	2.5333	0		102.887	26.6378	24.408
103.07	5.0867	0		103.07	22.7704	21.046
103.253	5.0156	0		103.253	19.8903	18.446
103.436	2.8911	0		103.436	19.8827	19.385
103.618	2.2578	0		103.618	18.2194	17.283
103.801	2.4333	0		103.801	19.2679	15.763
103.984	3.3667	0		103.984	21.8801	16.564
104.167	3.3422	0		104.167	18.7577	15.786
104.35	2.4844	0		104.35	19.3367	16.357
104.532	2.5178	0		104.532	19.2602	13.26
104.714	2.3511	0		104.714	20.8929	12.52
104.897	3.8111	0		104.897	19.6862	9.944
105.08	3.1067	0		105.08	16.7908	10.49
105.263	2.0333	0		105.263	16.7857	11.936
105.446	4.0178	0		105.446	17.6122	11.094
105.629	3.0867	0		105.629	16.523	8.855
105.812	4.3556	0		105.812	20.477	9.566
105.995	5.6089	0		105.995	21.9082	13.181
106.176	3.7178	0		106.176	19.8316	12.722
106.359	3.0756	0		106.359	21.8138	15.439
106.542	3.2578	0		106.542	23.199	14.474
106.725	2.1867	0		106.725	23.4796	16.867
106.908	3.8711	0		106.908	30.324	20.477
107.091	2.7889	0		107.091	30.1378	22.597
107.274	4.1867	0		107.274	31.9184	23.783
107.457	4.92	0		107.457	31.4541	25.921
107.639	4.5244	0		107.639	26.1709	25.457
107.821	5.1911	0		107.821	29.176	25.209
108.004	3.1311	0		108.004	32.2526	27.768
108.187	4.7667	0		108.187	32.3189	25.834
108.37	7.0867	0		108.37	35.1276	28.673
108.553	3.9867	0		108.553	30.0842	28.492
108.736	5.5533	0		108.736	33.7755	30.153
108.918	4.1756	0		108.918	31.4439	31.005
109.101	4.3378	0		109.101	34.5561	33.11
109.284	2.9422	0		109.284	31.3393	32.082
109.466	3.5756	0		109.466	32.9082	31.676
109.649	3.2711	0		109.649	28.6301	29.668
109.832	5.0733	0		109.832	31.7959	34.827
110.014	4.1867	0		110.014	34.3138	38.217
110.197	5.6644	0		110.197	36.5969	38.834
110.38	4.8511	0		110.38	35.8929	37.168
110.563	4.7356	0		110.563	35.5638	40.36
110.746	4.4178	0		110.746	33.0077	46.482
110.929	6.5578	0		110.929	41.2653	47.571
111.111	4.5378	0		111.111	36.2857	42.253
111.293	2.4089	0		111.293	34.8954	43.906
111.476	7.0222	0		111.476	37.1964	41.916
111.659	4.4733	0		111.659	34.0153	39.263
111.842	5.6844	0		111.842	35.2219	35.497
112.025	3.6711	0		112.025	30.2474	31.49
112.208	3.82	0		112.208	26.9439	27.554
112.391	4.06	0		112.391	26.7423	27.76
112.574	4.5311	0		112.574	26.0663	24.278
112.755	4.0444	0		112.755	25.3214	21.217
112.938	3.6	0		112.938	26.9796	20.015
113.121	2.4889	0		113.121	24.1327	21.196
113.304	4.7156	0		113.304	25.5306	18.832
113.487	2.9133	0		113.487	23.2985	16.599
113.67	1.9156	0		113.67	26.1199	17.934
113.853	2.9778	0		113.853	23.9796	19.658
114.036	2.6867	0		114.036	28.4286	19.663
114.218	3.4578	0		114.218	28.875	18.824
114.4	3.7133	0		114.4	33.9949	22.441
114.583	3.2	0		114.583	35.8036	22.737
114.766	5.44	0		114.766	39.6913	24.704
114.949	3.7822	0		114.949	39.5791	32.793
115.132	4.5511	0		115.132	41.1148	33.449
115.314	3.3378	0		115.314	41.4617	30.712
115.497	5.0644	0		115.497	40.7985	27.99
115.68	5.1533	0		115.68	43.5612	31.495
115.863	6.8178	0		115.863	43.3776	34.196
116.045	7.3133	0		116.045	44.0918	35.232
116.228	7.0622	0		116.228	40.3597	33.276
116.411	8.0822	0		116.411	38.5663	32.301
116.593	8.3644	0		116.593	40.1913	34.082
116.776	7.3289	0		116.776	35.7194	33.439
116.959	9.8667	0.0267		116.959	37.8163	30.755
117.142	7.8111	0		117.142	38.5026	29.038
117.325	6.9689	0.1556		117.325	37.2883	29.048
117.508	8.2622	0.0533		117.508	35.6403	26.38
117.689	8.1089	0.1578		117.689	37.0689	23.276
117.872	6.5822	0		117.872	35.4133	27.645
118.055	8.1667	0		118.055	32.0077	23.166
118.238	6.8422	0		118.238	28.0995	25.031
118.421	9.5467	0		118.421	28.676	25.156
118.604	7.7356	0		118.604	26.9464	22.696
118.787	8.54	0		118.787	29.0408	25.064
118.97	8.6622	0		118.97	30.3061	26.265
119.153	7.6089	0		119.153	32.3087	27.52
119.334	8.5333	0		119.334	32.875	25.77
119.517	8.3	0		119.517	34.1709	29.084
119.7	7.54	0		119.7	35.074	27.181
119.883	5.8	0		119.883	36.4209	26.5
120.066	4.6489	0		120.066	36.352	26.362
120.249	6.6044	0		120.249	35.926	28.48
120.432	6.4733	0		120.432	38.9949	30.548
120.614	7.5956	0		120.614	37.8724	31.107
120.797	4.9711	0		120.797	41.9184	33.694
120.979	6.5756	0		120.979	42.2474	34.635
121.162	6.0711	0		121.162	42.3776	38.434
121.345	5.6422	0		121.345	43.477	41.48
121.528	8.3778	0		121.528	43.7398	45.12
121.711	7.5689	0		121.711	46.6454	39.554
121.893	6.7244	0		121.893	42.426	38.732
122.076	8.1089	0		122.076	41.227	33.097
122.259	9.94	0		122.259	46.773	35.061
122.442	8.0333	0		122.442	43.199	36.834
122.624	6.48	0		122.624	48.5	38.536
122.807	6.7689	0		122.807	42.8954	38.128
122.989	7.4889	0		122.989	45.6735	35.196
123.172	7.9844	0		123.172	41.8393	31.324
123.355	6.8622	0		123.355	43.7321	27.378
123.538	7.0244	0		123.538	44.5893	27.518
123.721	9.1844	0		123.721	43.2168	30.268
123.904	6.5689	0		123.904	38.1786	28.903
124.087	7.5267	0		124.087	43.3954	28.452
124.268	7.6978	0		124.268	39.4439	29.487
124.451	4.68	0		124.451	40.3648	26.344
124.634	5.5822	0		124.634	36.3214	28.497
124.817	5.6822	0		124.817	37.8087	27.441
125	7.28	0		125	39.9209	26.686
125.183	7.3933	0		125.183	42.1939	26.378
125.366	7.94	0		125.366	42.4133	25.436
125.549	6.0556	0		125.549	42.8546	25.003
125.732	5.7756	0		125.732	39.9439	25.89
125.913	7.8378	0		125.913	42.5944	27.691
126.096	10.4244	0		126.096	39.5281	27.457
126.279	8.8756	0		126.279	45.9184	28.651
126.462	6.3556	0		126.462	43.2423	28.796
126.645	7.7333	0		126.645	42.3469	27.686
126.828	8.44	0		126.828	44.7321	28.426
127.011	8.5378	0		127.011	43.2449	28.686
127.193	7.3111	0		127.193	44.1148	32.094
127.376	8.5711	0		127.376	45.6403	30.018
127.558	9.2356	0		127.558	46.2857	35.372
127.741	9.1267	0		127.741	44.3929	35.513
127.924	8.4111	0		127.924	48.801	37.449
128.107	9.3556	0		128.107	53.9133	42.13
128.289	11.4111	0		128.289	57.1684	43.069
128.472	9.9778	0		128.472	52.7857	44.865
128.655	12.0244	0		128.655	52.1837	49.324
128.838	9.3778	0		128.838	48.9311	49.686
129.021	10.2667	0		129.021	54.1735	48.597
129.203	11.2111	0		129.203	53.0944	49.487
129.386	9.3533	0		129.386	52.8648	48.334
129.568	13.96	0		129.568	55.2985	48.992
129.751	10.8533	0		129.751	54.2653	53.031
129.934	10.9244	0		129.934	56.1633	51.939
130.117	10.9578	0		130.117	58.9643	53.061
130.3	9.0444	0		130.3	59.7194	51.059
130.483	9.9578	0		130.483	59.023	56.087
130.666	12.0111	0		130.666	58.0791	53.684
130.847	10.8978	0		130.847	59.5153	54.987
131.03	10.96	0		131.03	60.2908	56.855
131.213	12.6244	0		131.213	60.3495	60.452
131.396	12.7689	0		131.396	60.1786	63
131.579	13.8689	0		131.579	69.5944	72.235
131.762	13.6378	0		131.762	72.4464	74.888
131.945	14.4622	0		131.945	69.0536	69.237
132.128	17.3622	0		132.128	70.6786	70.536
132.311	15.56	0		132.311	69.5612	64.403
132.492	16.9244	0		132.492	65.9643	67.25
132.675	16.5467	0		132.675	69.2321	65.411
132.858	17.6067	0		132.858	67.449	65.628
133.041	18.5511	0		133.041	65.2551	62.237
133.224	17.5178	0		133.224	63.1403	58.561
133.407	16.4089	0		133.407	59.6684	56.686
133.589	14.2311	0		133.589	60.3112	53.804
133.772	18.52	0		133.772	56.6786	52.99
133.955	16.8044	0		133.955	57.2908	55.166
134.137	19.9	0		134.137	57.6862	58.015
134.32	18.2244	0		134.32	53.8393	61.587
134.503	15.1956	0		134.503	52.0153	58.602
134.686	13.4756	0		134.686	50.9592	58.699
134.868	14.9022	0		134.868	50.1224	54.301
135.051	12.0111	0		135.051	43.949	49.097
135.234	12.2533	0		135.234	43.9668	49.75
135.417	13.8	0		135.417	41.227	50.082
135.6	8.4489	0		135.6	38.3342	43.548
135.782	7.4489	0		135.782	41.1964	46.566
135.964	9.1444	0		135.964	42.1454	48.811
136.147	8.7356	0		136.147	41.5765	51.758
136.33	9.0378	0		136.33	44.1097	56.133
136.513	9.8844	0		136.513	42.301	58.684
136.696	11.1867	0		136.696	42.5434	57.365
136.879	9.6867	0		136.879	40.8214	55.02
137.062	7.7822	0		137.062	41.0026	56.393
137.245	7.4578	0		137.245	43.0485	53.847
137.426	5.5311	0		137.426	42.8036	55.796
137.609	8.8844	0		137.609	45.1607	57.788
137.792	7.8711	0		137.792	51.2474	60.235
137.975	9.7956	0		137.975	55.0689	65.082
138.158	9.1733	0		138.158	56.9898	64.324
138.341	10.0511	0		138.341	59.4923	64.691
138.524	12.3111	0		138.524	58.648	68.778
138.707	10.14	0		138.707	65.074	68.666
138.889	12.7844	0		138.889	68.5612	66.737
139.071	13.3311	0		139.071	68.1122	70.895
139.254	10.4644	0		139.254	67.5842	70.582
139.437	14.3422	0		139.437	72.0638	72.222
139.62	12.2956	0		139.62	74.4541	73.735
139.803	9.2356	0		139.803	74.0791	78.464
139.986	9.9267	0		139.986	69.3852	80.454
140.168	12.9933	0		140.168	72.2704	85.145
140.351	15.7222	0		140.351	66.8418	84.735
140.534	13.6778	0		140.534	68.3418	80.191
140.716	13.7067	0		140.716	71.6403	75.926
140.899	17.6733	0		140.899	65.2092	72.046
141.082	13.9822	0		141.082	65.3444	72.074
141.264	17.6267	0		141.264	62.0867	67.551
141.447	15.6067	0		141.447	65.0714	65.416
141.63	17.6578	0		141.63	63.0689	65.283
141.813	18.3133	0		141.813	61.7041	68.429
141.996	20.3711	0		141.996	63.6735	70.747
142.179	16.7089	0		142.179	61.0357	70.587
142.361	17.3289	0		142.361	66.852	72.622
142.543	19.36	0		142.543	63.8112	73.362
142.726	19.3556	0		142.726	63.2168	69.194
142.909	20.1333	0		142.909	59.9796	70.696
143.092	16.3422	0		143.092	58.4541	67.582
143.275	17.3289	0		143.275	57.4439	68.673
143.458	17.7356	0		143.458	55.1505	65.949
143.641	14.2622	0		143.641	53.6556	63.268
143.824	16.92	0		143.824	59.4005	66.852
144.005	19.8489	0		144.005	56.2653	67.217
144.188	17.8422	0		144.188	55.8189	69.464
144.371	19.7578	0		144.371	55.3163	65.913
144.554	18.9911	0		144.554	54.4898	62.584
144.737	17.8267	0		144.737	52.7602	60.929
144.92	18.2578	0		144.92	53.6403	61.462
145.103	17.4778	0		145.103	49.6684	63.893
145.286	16.6822	0		145.286	50.7628	60.923
145.468	20.6978	0		145.468	49.8112	61.939
145.65	22.1044	0		145.65	50.2041	66.02
145.833	23.6556	0		145.833	50.3597	63.273
146.016	21.96	0		146.016	51.0051	65.51
146.199	23.6533	0		146.199	52.9031	67.885
146.382	23.2578	0		146.382	51.3367	71.117
146.564	23.2933	0		146.564	50.398	77.566
146.747	25.3	0		146.747	52.9158	76.089
146.93	23.6378	0		146.93	57.7321	76.184
147.113	21.6133	0		147.113	57.0408	79.913
147.295	25.62	0		147.295	57.9388	76.423
147.478	22.0889	0		147.478	62.3929	78.962
147.661	23.7889	0		147.661	63.2832	83.112
147.843	23.9956	0		147.843	62.1939	88.454
148.026	25.0422	0		148.026	62.4643	93.699
148.209	24.6067	0		148.209	63.9796	97.51
148.392	27.4356	0		148.392	61.5357	99.913
148.575	25.1667	0		148.575	64.0383	102.375
148.758	27.3067	0		148.758	60.2526	101.309
148.939	24.1778	0		148.939	57.6046	105.033
149.122	23.6222	0		149.122	55.9337	106.5
149.305	22.5733	0		149.305	55.8087	102.385
149.488	25.8733	0		149.488	53.176	100.107
149.671	24.3511	0		149.671	55.5051	100.199
149.854	25.6444	0		149.854	52.3597	101.497
150.037	18.2733	0		150.037	49.949	95.378
150.22	23.8733	0		150.22	48.4082	97.054
150.403	19.9111	0		150.403	48.4694	92.518
150.584	22.5556	0		150.584	47.0638	90.76
150.767	25.3311	0		150.767	43.9745	84.972
150.95	23.1133	0		150.95	42.7347	80.635
151.133	25.3978	0		151.133	37.5153	81.607
151.316	24.5756	0		151.316	41.4745	79.237
151.499	22.8	0		151.499	44.9362	75.531
151.682	21.7667	0		151.682	43.25	76.115
151.864	17.3489	0		151.864	44.1276	77.431
152.047	23.2733	0		152.047	46.1633	75.561
152.229	22.6756	0		152.229	49.8265	77.737
152.412	28.5244	0		152.412	49.5536	75.25
152.595	27.7911	0		152.595	52.7679	76.995
152.778	23.6178	0		152.778	54.2551	77.301
152.961	29.22	0		152.961	59.3444	84.031
153.143	28.7156	0		153.143	60.3954	82.548
153.326	27.0556	0		153.326	58.824	84.329
153.509	26.9756	0		153.509	53.4184	78.327
153.692	25.1044	0		153.692	56.852	78.878
153.874	25.2222	0		153.874	53.0281	69.485
154.057	29.2533	0		154.057	53.5536	69.676
154.239	26.3133	0		154.239	56.1913	70.27
154.422	25.4	0		154.422	55.426	72.684
154.605	32.9467	0		154.605	59	76.087
154.788	34.8222	0		154.788	59.9541	77.033
154.971	33.9956	0		154.971	60.2832	74.875
155.154	26.3556	0		155.154	62.023	73.995
155.337	27.4022	0		155.337	55.0536	73.957
155.518	32.22	0		155.518	55.9464	73.704
155.701	26.8533	0		155.701	57.9362	71.434
155.884	31.1689	0		155.884	58.8929	74.423
156.067	33.7711	0		156.067	58.4005	70.75
156.25	30.7556	0		156.25	58.9745	79.724
156.433	29.8378	0		156.433	61.2934	79.656
156.616	25.5222	0		156.616	59.3699	77.776
156.799	28.4578	0		156.799	59.7015	77.602
156.982	27.8689	0		156.982	60.0459	83.5
157.163	30.5578	0		157.163	57.3852	84.574
157.346	33.3444	0		157.346	59.9541	83.138
157.529	31.9133	0		157.529	54.7704	82.107
157.712	32.6378	0		157.712	55.1327	83.719
157.895	35.9889	0		157.895	52.8724	85.265
158.078	40.4867	0		158.078	53.8776	84.628
158.261	35.3956	0		158.261	54.6505	83.179
158.443	40.3289	0		158.443	55.9031	85.314
158.626	39.0978	0		158.626	52.1964	84.643
158.808	40.9467	0		158.808	55.9566	86.421
158.991	37.5111	0		158.991	54.1352	84.645
159.174	39.9	0		159.174	58.1403	85.401
159.357	42.0956	0		159.357	59.7117	82.446
159.539	39.5733	0		159.539	60.2321	86.913
159.722	45.1978	0		159.722	61.8469	91.166
159.905	44.5778	0		159.905	65.3827	93.018
160.088	40.1533	0		160.088	67.6964	95.217
160.271	42.2333	0		160.271	63.5969	93.827
160.453	40.6667	0		160.453	65.7985	93.431
160.636	38.44	0		160.636	65.3342	93.395
160.818	38.9178	0		160.818	70.3214	95.242
161.001	37.6222	0		161.001	70.4975	96.607
161.184	34.2533	0		161.184	70.4643	96.895
161.367	32.5467	0		161.367	70.6531	95.434
161.55	29.8956	0		161.55	69.2781	89.801
161.733	28.8222	0		161.733	64.2449	89.564
161.916	29.6111	0		161.916	63.9566	85.862
162.097	32.8244	0		162.097	57.6352	81.658
162.28	28.1422	0		162.28	60.4592	79.505
162.463	25.2644	0		162.463	58.727	83.105
162.646	28.3889	0		162.646	56.9694	83.439
162.829	26.1889	0		162.829	61.0561	83.592
163.012	21.4533	0		163.012	64.5765	84.153
163.195	23.5022	0		163.195	66.1531	90.523
163.378	29.3489	0		163.378	66.6505	94.39
163.561	28.4511	0		163.561	68.5969	97.469
163.742	31.6467	0		163.742	64.352	98
163.925	28.36	0		163.925	64.9643	102.64
164.108	31.4244	0		164.108	61.7474	105.133
164.291	32.2422	0		164.291	66.5918	104.839
164.474	36.1022	0		164.474	64.0842	102.362
164.657	33.4556	0		164.657	62.4133	102.031
164.839	35.22	0		164.839	60.7219	104.253
165.022	36.4689	0		165.022	57.4133	104.245
165.205	37.3267	0		165.205	62.6582	106.717
165.387	32.5622	0		165.387	66.9158	115.612
165.57	39.9867	0		165.57	68.4439	121.832
165.753	38.1133	0		165.753	72.4719	123.5
165.936	35.5022	0		165.936	75.1505	128.046
166.118	40.2044	0		166.118	79.4515	130.579
166.301	41.8	0		166.301	77.9209	141.051
166.484	42.6289	0		166.484	78.2168	146.291
166.667	42.4378	0		166.667	78.3036	152.745
166.85	38.7933	0		166.85	80.6607	152.385
167.032	31.76	0		167.032	81.4821	153.036
167.214	32.34	0		167.214	79.3903	154.977
167.397	33.6444	0		167.397	76.7168	158.115
167.58	32.3578	0		167.58	82.7525	163.39
167.763	36.6044	0		167.763	78.1097	169.128
167.946	33.3067	0		167.946	79.0408	169.658
168.129	35.8222	0		168.129	83.3214	173.194
168.312	37.7089	0		168.312	86.4439	174.786
168.495	39.72	0		168.495	86.5638	172.852
168.676	43.9533	0		168.676	86.8469	170.607
168.859	35.7911	0		168.859	87.1148	171.546
169.042	37.1111	0		169.042	83.9643	170.227
169.225	36.1933	0		169.225	82.8112	170.564
169.408	42.4622	0		169.408	85.9362	163.582
169.591	41.9956	0		169.591	78.0153	161.026
169.774	48.7578	0		169.774	79.2959	155.145
169.957	42.2178	0		169.957	70.7194	150.469
170.139	35.6667	0		170.139	67.7525	152.816
170.321	34	0		170.321	67.324	146.355
170.504	37.2133	0		170.504	62.4949	140.518
170.687	36.4444	0		170.687	62.6633	138.161
170.87	35.3422	0		170.87	63.1429	133.696
171.053	30.8733	0		171.053	59.9592	127.436
171.236	40.58	0		171.236	53.5791	125.406
171.418	43.7444	0		171.418	57.3087	111.964
171.601	40.4867	0		171.601	58.1122	106.36
171.784	41.78	0		171.784	58.4541	104.209
171.966	44.2289	0		171.966	54.375	103.957
172.149	41.3244	0		172.149	55.9541	101.916
172.332	44.6222	0		172.332	53.4592	97.296
172.514	46.3711	0		172.514	51.7245	97.719
172.697	49.3044	0		172.697	50.9413	101.298
172.88	47.2822	0		172.88	51.5026	100.227
173.063	46.4244	0		173.063	53.0357	104.719
173.246	43.9133	0		173.246	53.7449	102.439
173.429	45.2444	0		173.429	49.6633	105.89
173.611	44.7022	0		173.611	54.0051	109.128
173.793	45.6956	0		173.793	54.1939	106.416
173.976	43.6911	0		173.976	55.6199	109.689
174.159	46.5844	0		174.159	55.8878	113.755
174.342	42.0244	0		174.342	55.8036	111.972
174.525	47.86	0		174.525	53.8367	110.536
174.708	45.0933	0		174.708	55.9439	105.273
174.891	47.32	0		174.891	52.4107	107.375
175.074	46.5	0		175.074	52.5	104.681
175.255	46.18	0		175.255	50.5689	109.515
175.438	49.1311	0		175.438	53.9311	109.73
175.621	40.0022	0		175.621	55.2245	115.316
175.804	46.9244	0		175.804	61.5765	114.441
175.987	45.3978	0		175.987	62.6173	116.944
176.17	45.9111	0		176.17	64.4107	118.931
176.353	42.1111	0		176.353	67.8852	118
176.536	42.0822	0		176.536	61.1811	118.885
176.718	49.8267	0		176.718	57.9158	119.301
176.9	49.3511	0		176.9	57.7474	118.651
177.083	37.5778	0		177.083	61.1352	121.372
177.266	41.0956	0		177.266	59.6811	118.765
177.449	37.1089	0		177.449	57.2704	120.071
177.632	39.56	0		177.632	54.2551	116.138
177.814	38.2133	0		177.814	53.1735	116.421
177.997	39.8422	0		177.997	55	114.319
178.18	40.9956	0		178.18	56.9184	116.446
178.363	43.4289	0		178.363	50.8214	110.786
178.545	35.6356	0		178.545	49.875	104.462
178.728	35.6533	0		178.728	45.5995	97.865
178.911	40.1	0		178.911	44.3699	95.921
179.093	46.0022	0		179.093	40.3036	92.11
179.276	43.2267	0		179.276	42.8571	96.974
179.459	46.4711	0		179.459	41.2577	98.61
179.642	44.7689	0		179.642	43.6327	99.069
179.825	56.0067	0		179.825	41.8036	96.906
180.008	55.6378	0		180.008	40.6327	97.069
180.189	51.1956	0		180.189	45.1607	96.957
180.372	52.64	0		180.372	42.3214	100.786
180.555	48.82	0		180.555	43.1276	101.768
180.738	51.5089	0		180.738	43.6046	99.352
180.921	46.6178	0		180.921	41.3087	105.015
181.104	51.52	0		181.104	42.3367	104.061
181.287	45.0956	0		181.287	42.7883	104.577
181.47	49.5956	0		181.47	42.1097	110.158
181.653	46.8467	0		181.653	44.1964	114.214
181.834	47.88	0		181.834	42.3903	120.041
182.017	45.6	0		182.017	52.4668	129.219
182.2	43.7933	0		182.2	52.3112	127.584
182.383	44.0333	0		182.383	55.8546	134.128
182.566	38.5978	0		182.566	57.051	135.383
182.749	44.6622	0		182.749	58.8393	134.02
182.932	43.3933	0		182.932	61.7066	134.538
183.114	43.1222	0		183.114	57.7704	137.031
183.297	45.0267	0		183.297	59.7857	139.594
183.479	43.5867	0		183.479	59.8801	141.788
183.662	41.8733	0		183.662	60.9745	145.592
183.845	40.7622	0		183.845	65.352	155.51
184.028	42.7422	0		184.028	67.2781	156.541
184.211	35.4578	0		184.211	64.0102	157.597
184.393	33.5022	0		184.393	61.1122	150.263
184.576	29.1222	0		184.576	61	147.781
184.759	33.6711	0		184.759	57.6429	152.908
184.942	29.3022	0		184.942	53.4923	150.543
185.124	32.2156	0		185.124	56.9311	151.99
185.307	36.3	0		185.307	54.4847	152.023
185.489	40.9356	0		185.489	58.3265	159.023
185.672	40.2156	0		185.672	58.074	161.908
185.855	33.8733	0		185.855	51.9923	166.099
186.038	41.1089	0		186.038	55.8801	167.906
186.221	36.2067	0		186.221	52.1964	172.258
186.404	37.2667	0		186.404	55.7372	173.788
186.587	41.0867	0		186.587	61.125	175.847

## Sheet: Figure 8C
single cells
4T1	361.75	353.9	381.4	365.683	14.1657	0.00698425
CAF	417.36	416.36	441.8	425.173	14.4078	0.000223591
TAM	611.49	656.98	655.3	641.257	25.7924	8.45245e-05
ANOVA analysis
SUMMARY
Groups	Count	Sum	Average	Variance
4T1	3	1097.05	365.683	200.666
CAF	3	1275.52	425.173	207.585
TAM	3	1923.77	641.257	665.246
ANOVA
Source of Variation	SS	df	MS	F	P-value	F crit
Between Groups	126172	2	63085.9	176.3	4.68406e-06	5.14325
Within Groups	2146.99	6	357.832
Total	128319	8

[truncated: 24 more sheets: FIgure 8D, FIgure 8E, Figure 9B, Figure 9C, Figure 9D, Figure 9E, Figure 9F, Figure S2, Figure S3, Figure S14, Figure S20, Figure S24, Figure S25, Figure S26, Figure S27, Figure S29, Figure S30B, Figure S32A, Figure S32B, Figure S32C …]
